# Supplementary material for: Development of Mathematical Models Evaluating Presence of Coronary Calcification Independent of Computed Tomography (DEPICT): Radiation-Free Evaluation of Coronary Atherosclerosis
Source: Rev Cardiovasc Med. 2026 Jun 15;27(6):46777. doi: 10.31083/RCM46777 (PMC13339184; doi:10.31083/RCM46777)
Supplement: Supplementary file 1 [file 2153-8174-27-6-46777-s1.zip]

Archive with 2 entries (2 files):
- Second reviseion in May-Supplementary Material I.docx
- Second revision in May-Supplementary Material II.xlsx
