# Supplementary material for: Development of Mathematical Models Evaluating Presence of Coronary Calcification Independent of Computed Tomography (DEPICT): Radiation-Free Evaluation of Coronary Atherosclerosis
Source: Rev Cardiovasc Med. 2026 Jun 15;27(6):46777. doi: 10.31083/RCM46777 (PMC13339184; doi:10.31083/RCM46777)
Supplement: Supplementary file 1 [file 2153-8174-27-6-46777-s1.zip › Second revision in May-Supplementary Material II.xlsx]

## Sheet: CAC risk calculator
Supplementary Material Ⅱ of
Development of mathematical models Evaluating Presence of coronary calcification Independent of Computed Tomography (DEPICT): Radiation-free evaluation of coronary atherosclerosis
CAC risk calculation spreadsheet
Variable	Weight	Value
Male	1.3643
Current smoking	0.4186
LDL-C (mmol/L)	0.0112
Age	0.2501
Diabetes	0.5502
eGFR≤100ml/(min*1.73m2)	0.0947
Predicted probability		0.00981481
CAC present?		No CAC
Notes:
Enter "1" in the "Value" column of the rows named "Male", "Current Smoking", "Diabetes" and "eGFR≤100ml/(min*1.73m2)" if the subject satisfy the corresponding conditions listed in the rows and "0" otherwise.
Enter the subject's age in years in the "Value" column with a row named "Age".
Please enter the level of LDL-C of subject measured in mmol/L. Do not enter the level measured in mg/dL.
Abbreviations: CAC: coronary artery calcification, eGFR: estimated glomerular filtration rate, LDL-C: low-density lipoprotein cholesterol
Source: the DEPICT study, published in Reviews in Cardiovascular Medicine
